# Supplementary material for: Effects of Tai Chi on Postural Control in People with Peripheral Neuropathy: A Systematic Review with Meta-Analysis
Source: Healthcare (Basel). 2023 May 26;11(11):1559. doi: 10.3390/healthcare11111559 (PMC10252344; doi:10.3390/healthcare11111559)
Supplement: Supplementary file 1 [file healthcare-11-01559-s001.zip]

Archive with 2 entries (2 files):
- Literature retrieval strategy.docx
- Literature search equation.doc
